# Supplementary material for: Molecular Identification of Pro-Excitogenic Receptor and Channel Phenotypes of the Deafferented Lumbar Motoneurons in the Early Phase after SCT in Rats
Source: Int J Mol Sci. 2022 Sep 22;23(19):11133. doi: 10.3390/ijms231911133 (PMC9569670; doi:10.3390/ijms231911133)
Supplement: Supplementary file 1 [file ijms-23-11133-s001.zip]

Archive with 1 entries (1 files):
- ijms-1866093-supplementary.pdf
